# Supplementary material for: Isolation and Identification of Endophytic Bacterium B5 from Mentha haplocalyx Briq. and Its Biocontrol Mechanisms Against Alternaria alternata-Induced Tobacco Brown Spot
Source: J Fungi (Basel). 2025 Jun 12;11(6):446. doi: 10.3390/jof11060446 (PMC12194751; doi:10.3390/jof11060446)
Supplement: Supplementary file 1 [file jof-11-00446-s001.zip]

Archive with 1 entries (1 files):
- jof-3646039-supplementary.pdf
